# Supplementary material for: Extensive genetic differentiation detected within a model marsupial, the tammar wallaby (Notamacropus eugenii)
Source: PLoS One. 2017 Mar 3;12(3):e0172777. doi: 10.1371/journal.pone.0172777 (PMC5336229; doi:10.1371/journal.pone.0172777)
Supplement: S1 Table — (XLSX) [file pone.0172777.s001.xlsx]

## Sheet: Sheet1
10 populations, 16 loci
Animal ID	Population	G31-1		T46-5		T31-1		G16-1		T3-1T		G26-4		Me2		Me14		G20-2		Me1		Me15		Me16		Me17		Me28		T15.1		T32.1
5166546	East Wallabi Island	119	119	170	174	108	108	158	158	230	242	177	177	247	249	162	168	133	139	168	168	275	275	272	276	149	153	196	200	175	175	181	181
5314835	East Wallabi Island	119	119	0	0	106	106	158	158	242	242	177	177	247	247	162	162	133	133	168	170	275	275	272	272	149	153	198	198	175	175	181	181
5299570	East Wallabi Island	119	119	166	178	108	112	158	158	234	250	177	177	249	251	162	166	133	133	168	180	269	275	280	280	153	153	196	196	175	177	181	181
5171036	East Wallabi Island	119	119	174	182	108	114	158	158	234	242	177	181	249	251	162	166	133	139	170	178	267	275	0	0	153	153	202	204	175	175	181	181
5161657	East Wallabi Island	119	119	174	174	108	114	158	158	226	246	177	177	247	247	162	162	133	133	168	178	275	275	272	272	149	153	176	208	175	175	181	181
5176795	East Wallabi Island	119	119	166	166	108	112	158	158	234	250	177	177	247	249	162	166	133	133	168	180	275	275	272	280	149	149	178	200	175	177	181	181
5313920	East Wallabi Island	119	119	174	174	108	108	158	158	226	238	177	177	247	249	162	162	133	133	170	178	269	275	272	272	149	153	196	202	175	175	181	181
5172977	East Wallabi Island	119	119	174	178	108	108	158	158	230	238	177	177	247	247	162	162	133	133	168	178	275	275	276	280	149	153	202	204	175	175	181	181
5192103	East Wallabi Island	119	121	178	178	108	114	158	158	238	242	177	177	247	249	162	162	133	133	170	178	269	275	276	278	149	153	176	202	175	177	181	181
5293698	East Wallabi Island	119	119	174	178	108	112	158	158	242	246	177	177	247	251	162	164	133	133	170	170	275	275	280	282	149	149	196	202	175	177	181	181
5394524	East Wallabi Island	119	119	174	174	108	108	158	158	234	242	177	177	247	247	162	162	133	133	168	178	275	275	280	282	149	149	206	208	175	175	181	181
5294621	East Wallabi Island	119	119	166	178	108	108	158	158	238	250	177	177	249	249	162	162	133	133	170	180	275	275	272	280	149	153	200	202	175	177	181	181
5339429	East Wallabi Island	119	119	174	178	108	108	158	158	242	242	177	177	247	247	162	162	133	133	168	170	267	269	272	272	153	153	200	204	175	175	181	181
5179059	East Wallabi Island	119	119	166	174	108	108	158	160	234	234	177	177	247	247	162	162	133	133	170	180	275	275	276	278	149	153	200	204	175	175	181	181
5372689	East Wallabi Island	119	119	174	178	112	114	158	158	234	242	177	177	247	249	162	168	133	133	168	178	275	275	272	272	153	153	200	204	175	175	181	181
5197874	East Wallabi Island	119	119	170	178	108	108	158	158	234	246	177	177	247	249	162	166	133	133	168	170	269	273	280	280	149	149	196	200	175	175	181	181
5174515	East Wallabi Island	119	119	170	174	108	108	158	158	230	246	177	177	247	249	162	162	133	133	168	178	269	275	0	0	149	153	176	202	175	175	181	181
5163860	East Wallabi Island	119	119	174	178	108	108	158	158	234	246	177	177	247	251	162	162	133	133	168	168	269	275	278	280	149	153	198	212	175	175	181	181
5172506	East Wallabi Island	119	119	174	178	108	112	158	158	230	246	177	177	247	251	162	162	133	133	168	168	275	275	280	280	153	153	200	206	175	175	181	181
5176624	East Wallabi Island	119	119	170	178	108	112	158	158	234	242	177	177	247	259	166	168	133	133	170	178	267	267	272	280	149	153	176	200	175	177	181	181
5199067	East Wallabi Island	119	119	170	178	108	108	158	160	242	242	177	177	249	249	162	166	133	133	172	178	269	275	276	278	153	153	210	212	175	175	181	181
5171263	East Wallabi Island	119	119	166	174	108	108	158	158	230	234	177	177	247	247	162	162	133	133	168	180	275	275	276	276	153	153	176	204	175	175	181	181
5306366	East Wallabi Island	119	119	174	178	108	108	158	158	234	242	177	177	249	251	162	162	133	133	168	170	275	275	272	272	149	149	196	204	175	175	181	181
5326791	East Wallabi Island	119	119	174	174	108	112	158	158	230	242	177	177	0	0	162	162	133	133	170	178	275	275	280	280	149	149	200	208	175	175	181	181
5308008	East Wallabi Island	119	119	170	170	108	112	158	158	238	242	177	177	249	249	166	166	133	139	168	178	269	269	272	272	149	153	200	204	175	175	181	181
5155522	East Wallabi Island	119	119	166	166	108	108	158	158	230	234	177	177	247	249	162	162	133	133	168	168	275	275	272	272	153	153	200	200	175	177	181	181
5320684	East Wallabi Island	119	121	170	178	112	114	158	158	230	250	177	177	249	249	162	166	133	133	168	168	275	275	272	272	149	153	200	200	175	177	181	181
5331986	East Wallabi Island	119	119	170	174	108	112	158	158	230	234	177	177	249	251	162	162	133	139	170	170	275	275	0	0	153	153	176	196	175	175	181	181
5398815	East Wallabi Island	119	119	170	174	108	108	158	160	242	242	177	177	249	249	162	162	133	133	170	178	269	269	0	0	153	153	196	200	175	175	181	181
5340073	East Wallabi Island	119	119	170	174	108	112	158	158	234	242	177	177	247	249	162	162	133	133	168	168	275	275	278	278	149	153	200	208	175	175	181	181
5308964	East Wallabi Island	119	119	170	178	108	108	158	158	234	238	177	177	247	247	162	166	133	133	168	168	269	275	272	272	153	153	200	206	175	175	181	181
5296914	East Wallabi Island	117	119	170	174	106	112	158	158	238	242	177	177	247	249	162	166	133	139	170	178	275	275	272	272	149	149	198	200	175	177	181	181
5324795	East Wallabi Island	119	119	174	182	108	112	158	158	242	242	177	177	249	249	162	166	133	133	168	178	267	275	272	280	153	153	196	204	175	175	181	181
5352809	East Wallabi Island	119	119	174	178	106	112	158	158	242	242	177	177	247	251	162	162	133	133	168	172	269	275	274	276	149	153	196	202	175	175	181	181
5188346	East Wallabi Island	119	119	166	174	108	112	158	158	234	238	177	177	247	249	162	166	133	139	168	180	269	269	272	272	153	153	178	204	175	175	177	181
5165999	West Wallabi Island	133	133	166	170	112	112	154	154	302	306	177	177	259	263	166	168	145	145	170	170	267	267	268	274	153	153	178	180	169	171	149	175
5320267	West Wallabi Island	117	133	166	170	116	116	158	158	306	318	181	181	257	259	164	168	145	145	170	170	267	267	268	274	147	153	0	0	169	169	177	177
5310218	West Wallabi Island	117	133	170	178	116	116	154	154	302	306	177	177	257	261	168	168	143	145	170	172	267	267	274	274	153	153	178	178	169	169	175	175
5328526	West Wallabi Island	131	133	170	170	116	116	154	154	302	314	177	181	257	259	168	172	145	151	170	170	267	267	274	274	153	153	178	180	169	169	177	177
5312535	West Wallabi Island	117	133	162	174	116	116	154	154	306	318	177	181	261	263	166	168	145	145	170	170	267	267	268	274	151	153	180	180	169	169	175	175
5327581	West Wallabi Island	117	117	166	170	112	116	154	154	306	322	177	177	259	259	166	172	143	145	170	170	267	267	268	274	151	153	178	178	169	171	149	177
5332308	West Wallabi Island	117	133	170	174	116	116	154	154	302	314	177	181	259	259	166	168	145	145	170	170	267	267	274	274	153	153	178	178	169	171	175	177
5313710	West Wallabi Island	117	117	162	174	116	116	154	154	306	306	177	181	259	263	166	170	145	145	170	170	267	267	268	274	151	153	178	180	171	171	175	175
5310261	West Wallabi Island	117	133	170	170	116	116	154	154	310	310	177	177	261	261	168	168	143	145	170	178	267	267	274	274	153	153	178	178	169	169	149	177
5331569	West Wallabi Island	133	133	170	170	116	116	154	158	310	314	177	177	257	261	168	172	143	145	170	170	267	267	274	274	153	153	178	178	169	169	177	177
5353479	West Wallabi Island	117	117	162	174	116	116	154	154	314	314	181	181	257	263	164	166	133	145	170	172	267	267	268	268	147	153	178	178	169	171	177	177
5374767	West Wallabi Island	117	131	170	174	116	116	154	158	298	306	181	181	257	259	168	168	145	145	172	172	265	267	0	0	147	153	178	178	169	169	177	177
5391738	West Wallabi Island	117	117	166	170	116	116	154	154	314	314	177	181	259	259	166	168	145	145	170	170	267	267	268	268	153	153	170	170	169	169	177	177
5354240	West Wallabi Island	117	117	166	170	116	116	154	154	306	306	177	181	257	263	168	172	145	145	170	170	267	267	268	274	151	153	170	178	169	169	149	177
5166568	West Wallabi Island	117	133	174	178	116	116	154	154	298	298	177	177	259	263	166	168	145	145	170	170	267	267	268	274	147	153	178	180	169	171	175	175
5295957	West Wallabi Island	117	133	170	178	116	116	154	154	298	322	177	177	259	259	166	168	133	133	170	172	267	267	270	274	151	153	178	178	169	169	177	177
5321007	West Wallabi Island	117	133	166	174	116	116	154	154	314	314	177	177	259	263	166	166	145	145	170	170	267	267	274	274	147	153	180	180	169	171	149	175
5331758	West Wallabi Island	117	133	162	162	116	116	154	154	314	318	181	181	259	261	164	164	145	145	170	170	267	267	268	274	147	153	178	178	169	171	149	177
5300719	West Wallabi Island	117	117	162	166	116	116	154	154	302	306	177	181	259	259	166	166	145	145	170	170	267	267	274	276	147	153	178	178	169	171	177	177
5304761	West Wallabi Island	133	133	158	170	116	116	154	154	298	314	177	177	257	261	164	168	145	145	170	170	0	0	274	274	153	153	178	182	169	171	0	0
5308853	West Wallabi Island	117	117	170	178	116	116	154	154	298	306	177	181	259	261	166	166	145	145	170	170	267	267	268	274	153	153	178	180	169	169	175	175
5192002	West Wallabi Island	117	117	174	178	116	116	154	154	298	302	177	177	259	261	164	168	145	145	170	170	267	271	268	276	147	151	178	178	169	171	175	177
5359204	West Wallabi Island	131	133	162	162	116	116	154	154	306	306	177	177	257	261	168	168	145	145	170	170	267	267	274	274	153	153	180	180	169	169	175	175
5168856	West Wallabi Island	117	117	162	174	116	116	154	154	306	310	181	181	257	259	166	168	145	145	170	170	267	267	268	274	153	153	170	178	169	171	175	177
5308866	West Wallabi Island	117	117	170	170	116	116	154	158	294	314	177	181	259	263	166	168	145	145	170	170	267	267	274	274	153	153	178	178	169	169	175	177
5374023	West Wallabi Island	117	133	162	178	114	116	154	154	302	306	177	177	261	263	168	172	145	145	170	172	267	267	274	274	153	153	178	178	169	169	175	177
5178724	West Wallabi Island	117	133	162	170	116	116	154	154	302	310	177	181	261	263	168	168	143	145	170	178	267	267	274	274	153	153	180	180	169	169	175	175
5383867	West Wallabi Island	117	133	166	174	116	116	154	154	306	314	177	181	257	263	168	172	143	145	170	170	267	269	268	274	153	153	178	178	169	171	149	149
5382513	West Wallabi Island	131	133	158	178	116	116	154	154	298	314	177	177	257	259	164	168	145	145	170	170	267	267	274	276	147	151	178	178	169	169	175	175
5161245	West Wallabi Island	117	133	170	178	114	116	154	154	302	302	177	177	261	263	168	172	143	145	170	170	267	267	274	274	153	153	170	170	169	169	175	177
289	North Island	117	133	166	166	116	116	154	154	294	314	177	177	259	259	166	166	145	145	170	180	267	267	268	268	153	153	180	180	169	171	177	177
288	North Island	117	133	166	170	112	116	154	154	294	310	177	177	259	259	168	168	145	145	170	180	267	267	268	268	153	153	178	180	171	171	177	177
280	North Island	117	117	166	166	112	116	154	154	306	310	177	177	259	259	166	168	145	145	170	170	267	267	268	274	153	153	170	170	169	171	177	177
276	North Island	117	133	166	170	112	116	154	154	306	310	177	177	259	259	164	164	145	145	170	170	267	267	268	274	153	153	178	180	171	171	177	177
302	North Island	117	133	166	170	116	116	154	154	302	306	177	177	259	259	166	168	145	145	170	180	267	267	268	268	153	153	178	182	169	169	177	177
298	North Island	117	133	166	170	112	116	0	0	294	302	177	181	259	259	166	166	145	145	170	180	267	267	268	268	153	153	180	182	169	171	177	177
293	North Island	117	117	166	166	112	116	154	154	306	306	177	181	259	259	166	166	145	145	170	170	267	267	274	274	153	153	180	180	169	169	177	177
281	North Island	117	133	166	166	112	116	154	154	294	306	177	181	259	259	166	166	145	145	170	170	267	267	268	274	153	153	170	170	171	171	177	177
277	North Island	133	133	166	170	112	116	154	154	306	310	177	177	259	259	166	166	145	145	170	170	267	267	274	274	153	153	180	180	169	171	177	177
275	North Island	133	133	166	170	112	116	154	154	306	318	177	181	259	261	166	168	145	145	170	180	267	267	268	268	153	153	178	178	169	171	177	177
274	North Island	117	133	166	170	116	116	154	154	294	310	177	181	259	259	166	166	145	145	170	180	267	267	268	274	147	153	182	182	169	171	177	177
272	North Island	117	133	166	166	112	116	154	154	310	310	177	181	259	259	166	168	145	145	170	170	267	267	268	268	153	153	178	178	171	171	177	177
273	North Island	117	117	170	170	112	116	154	154	310	310	177	177	259	259	168	168	145	145	170	180	267	267	268	268	153	153	180	182	171	171	177	177
282	North Island	117	117	166	170	116	116	154	154	306	314	177	181	259	259	166	168	145	145	170	180	267	267	268	268	153	153	180	180	171	171	177	177
284	North Island	133	133	166	170	112	116	154	154	302	318	177	181	259	259	166	168	145	145	170	170	267	267	268	274	153	153	182	182	169	169	175	177
285	North Island	117	117	162	170	112	116	154	154	310	310	177	177	259	259	166	166	145	145	170	170	267	267	268	274	153	153	180	180	169	171	175	177
291	North Island	117	117	162	166	112	116	154	154	302	310	177	177	259	259	166	166	145	145	170	180	267	267	268	268	153	153	182	182	169	169	177	177
294	North Island	117	117	170	170	112	116	154	154	302	302	177	177	259	259	166	166	145	145	170	170	267	267	274	274	153	153	180	180	169	171	177	177
295	North Island	117	133	166	166	112	112	154	154	302	302	177	181	259	259	166	166	145	145	170	180	267	267	268	268	153	153	178	178	169	171	177	177
278	North Island	133	133	166	166	116	116	154	154	302	306	177	177	259	259	166	168	145	145	170	180	267	267	274	274	147	151	178	178	169	169	177	177
6965335	North Island	117	117	166	170	112	116	154	154	306	310	177	181	257	259	166	166	145	145	170	170	267	267	268	268	153	153	178	178	171	171	177	177
96	North Island	133	133	166	170	116	116	154	154	294	306	177	181	259	259	166	168	145	145	170	180	267	267	268	268	153	153	180	180	169	171	177	177
97	North Island	117	133	166	170	112	116	154	154	302	310	177	177	259	259	166	168	145	145	170	180	267	267	268	274	153	153	180	182	169	169	177	177
07M	North Island	117	133	170	170	116	116	154	154	294	302	177	181	259	259	166	166	145	145	170	170	267	267	268	268	153	153	180	180	169	169	177	177
015M	North Island	117	133	170	170	112	116	154	154	302	310	177	177	259	259	164	166	145	145	180	180	267	267	268	274	153	153	180	182	169	171	177	177
019F	North Island	117	117	170	170	112	112	154	154	306	310	177	181	259	259	166	166	145	145	170	170	267	267	268	274	153	153	180	180	169	171	177	177
032M	North Island	117	117	166	170	116	116	154	154	306	318	177	181	259	259	166	168	145	145	170	170	267	267	268	268	153	153	170	170	169	171	177	177
042F	North Island	117	133	166	166	112	116	154	154	294	310	181	181	259	261	168	168	145	145	170	170	267	267	268	268	153	153	178	178	169	171	177	177
046F	North Island	117	117	166	170	112	116	154	160	294	310	177	181	259	259	166	168	145	145	170	170	267	267	268	274	151	153	182	182	169	171	177	177
052F	North Island	117	117	166	166	112	112	154	158	310	314	177	181	259	259	166	168	145	145	170	180	267	267	268	268	153	153	170	170	169	171	177	177
059M	North Island	117	133	162	162	116	116	154	154	310	310	177	177	259	259	166	166	145	145	170	170	267	267	268	274	153	153	178	178	169	171	175	177
067M	North Island	117	133	170	170	112	116	154	154	306	306	177	181	259	259	166	168	145	145	170	170	267	267	268	274	153	153	180	180	171	171	177	177
084F	North Island	117	133	166	166	112	116	154	154	294	306	177	177	259	259	166	168	145	145	180	180	267	267	268	268	153	153	170	170	169	171	177	177
016M	North Island	117	133	166	170	116	116	154	154	306	306	177	177	259	259	166	168	145	145	170	180	267	267	274	274	153	153	170	178	169	171	177	177
020F	North Island	117	133	166	166	112	116	154	154	310	310	177	177	259	261	166	168	145	145	170	170	267	267	268	268	153	153	180	182	169	171	177	177
023M	North Island	133	133	166	170	112	112	154	154	302	306	177	177	259	263	166	168	145	145	170	180	267	267	274	274	153	153	180	180	171	171	177	177
GI1308	Garden Island	117	117	166	174	132	132	154	160	302	302	181	181	223	233	160	160	133	133	172	172	271	271	270	284	147	153	198	200	179	179	177	177
GI2005	Garden Island	117	117	174	174	132	132	154	164	250	332	175	175	223	233	160	160	133	133	172	172	271	271	270	288	147	153	192	192	179	179	177	177
GI2022	Garden Island	117	117	166	178.2	132	132	154	164	298	306	181	181	233	233	160	160	133	133	172	172	273	275	284	288	143	143	196	196	179	179	177	177
GI2026	Garden Island	117	117	162	166	132	132	162	164	336	336	175	175	223	233	160	160	133	133	172	172	271	271	270	272	153	155	198	198	179	179	177	177
GI2027	Garden Island	117	117	162	174	132	132	160	160	302	336	175	175	233	233	160	160	133	133	172	172	271	273	284	284	143	147	196	198	179	179	175	177
GI2031	Garden Island	117	117	174	182	130	132	154	164	302	336	175	175	223	233	160	160	133	133	172	172	271	271	270	270	145	147	196	198	179	179	177	177
GI2032	Garden Island	117	117	174	174	132	132	162	164	250	310	181	181	223	233	160	160	133	133	172	172	275	275	270	270	153	155	192	198	179	179	177	177
GI2035	Garden Island	117	117	166	166	128	132	162	164	332	336	175	175	233	233	160	160	133	133	172	172	271	275	270	284	143	147	192	198	179	179	177	177
GI2036	Garden Island	117	127	166	174	132	132	154	160	306	332	175	175	223	233	160	160	133	133	172	172	271	275	268	270	143	143	192	200	179	179	177	177
GI2037	Garden Island	117	117	166	166	128	128	156	162	238	340	175	175	223	233	160	160	133	133	172	172	275	275	284	288	147	153	192	194	179	179	177	177
GI2041	Garden Island	125	127	162	166	130	132	154	154	302	302	175	175	233	233	160	160	133	133	172	172	271	273	270	270	153	155	192	198	179	179	177	187
GI2045	Garden Island	117	117	174	178.2	132	132	154	164	306	306	175	175	223	233	160	160	133	133	172	172	275	275	284	288	147	147	192	192	179	179	177	177
GI2047	Garden Island	115	117	162	166	132	134	154	154	302	336	175	175	233	233	160	160	133	133	172	172	271	271	270	288	153	153	192	198	179	179	177	177
GI2048	Garden Island	117	129	166	174	132	132	154	164	250	306	175	175	233	233	160	160	133	133	172	174	275	275	270	284	153	153	198	198	179	179	175	177
GI2049	Garden Island	117	117	166	166	128	132	154	154	250	336	181	181	233	233	160	160	133	133	172	172	271	275	272	288	153	153	192	200	179	179	177	177
GI2050	Garden Island	117	117	162	174	128	132	154	162	250	326	181	181	223	233	160	160	133	133	172	172	271	275	270	284	143	147	200	200	179	179	177	177
GI242	Garden Island	117	129	162	174	132	134	154	154	326	336	181	181	223	233	160	160	133	133	172	172	271	275	270	270	147	147	196	200	179	179	177	177
GI256	Garden Island	117	117	174	174	132	132	154	154	326	326	175	175	233	233	160	160	133	133	172	172	271	273	270	284	147	147	196	196	179	179	177	177
GI257	Garden Island	117	127	162	174	132	132	154	154	326	326	175	175	233	233	160	160	133	133	172	172	273	273	270	284	147	147	192	196	179	179	177	177
GI349	Garden Island	117	117	166	166	132	132	156	160	302	302	175	175	223	233	160	160	133	133	172	172	275	275	270	284	143	147	198	200	179	179	177	187
GI386	Garden Island	117	127	178.2	182	128	132	162	164	250	340	181	181	233	233	160	160	133	133	172	172	275	275	270	288	153	153	192	204	179	179	177	177
GI387	Garden Island	117	117	166	166	132	132	162	164	302	302	175	175	233	233	160	160	133	133	172	172	275	275	0	0	153	153	198	200	179	179	177	177
GI390	Garden Island	117	117	162	166	132	132	154	154	302	336	175	175	223	233	160	160	133	133	172	172	271	275	270	270	143	147	198	198	179	179	177	177
GI391	Garden Island	117	117	162	166	130	132	162	166	332	336	175	175	233	233	160	160	133	133	172	172	271	271	270	270	147	153	200	200	179	179	177	177
GI393	Garden Island	117	127	166	174	128	132	160	162	310	336	175	175	233	233	160	160	133	133	172	172	271	275	270	270	153	153	198	204	179	179	177	177
GI395	Garden Island	117	127	174	174	128	132	154	158	238	306	175	175	223	233	160	160	133	133	172	172	273	275	0	0	155	155	196	202	179	179	177	177
GI398	Garden Island	117	127	166	182	132	132	162	162	302	336	175	175	233	233	160	160	133	133	172	172	271	275	270	272	147	153	198	200	179	179	177	177
GI399	Garden Island	117	117	174	182	132	132	154	164	238	302	175	175	233	233	160	160	133	133	172	172	275	275	270	284	143	147	192	192	179	179	177	177
GI47	Garden Island	117	117	174	178.2	132	132	154	164	302	326	175	175	233	233	160	160	133	133	172	172	271	273	270	288	143	147	196	200	179	179	177	177
GIT65	Garden Island	117	117	162	162	128	132	154	154	254	326	181	181	233	235	160	160	133	133	172	172	275	275	270	288	143	147	192	196	179	179	177	177
KWI1	Kawau Island	121	123	174	174	112	116	168	168	302	310	201	209	255	265	178	178	163	167	174	174	273	285	272	284	139	141	188	194	175	183	161	161
KWI11	Kawau Island	121	121	170	174	114	116	166	168	302	310	197	209	255	265	178	178	155	163	172	174	245	245	266	266	137	139	180	194	175	175	161	161
KWI13	Kawau Island	121	123	166	170	116	116	168	170	302	314	209	213	255	255	178	178	151	155	174	188	273	285	266	268	139	139	180	194	175	175	161	161
KWI16	Kawau Island	119	123	166	174	116	116	164	168	302	310	201	209	263	265	176	192	169	169	180	190	269	273	266	274	139	139	180	180	175	175	161	161
KWI21	Kawau Island	119	119	170	174	116	116	168	168	302	302	223	223	255	255	176	180	153	163	174	174	285	285	266	266	137	139	188	194	175	183	161	161
KWI22	Kawau Island	119	123	170	170	112	114	166	168	298	310	197	209	255	255	176	180	153	169	174	188	273	285	272	274	139	139	180	188	175	183	161	161
KWI24	Kawau Island	123	123	166	170	114	114	164	166	310	310	201	209	255	265	178	192	155	169	190	190	245	285	266	274	139	139	180	194	175	183	161	163
KWI27	Kawau Island	121	123	170	174	114	116	168	168	310	310	209	219	255	255	178	184	153	167	176	180	281	285	266	284	139	139	180	188	175	183	161	161
KWI28	Kawau Island	121	123	146	166	114	116	168	170	310	314	213	213	255	255	176	192	153	169	172	190	281	285	266	268	137	139	194	194	175	175	161	163
KWI29	Kawau Island	121	121	166	174	112	114	164	166	318	332	201	219	255	263	180	198	155	169	174	190	273	285	266	274	139	139	180	194	175	183	161	161
KWI3	Kawau Island	121	121	174	178.2	116	116	164	168	310	310	201	209	261	265	178	180	163	167	174	178	269	285	266	268	139	139	180	194	175	175	161	161
KWI30	Kawau Island	121	123	174	174	112	114	166	168	314	314	201	209	255	261	178	198	153	169	174	174	273	281	266	266	139	139	180	180	175	175	161	163
KWI33	Kawau Island	119	119	166	170	114	116	166	168	262	314	201	213	255	267	178	198	155	163	174	176	269	281	266	284	139	139	180	198	175	183	161	161
KWI35	Kawau Island	121	121	146	170	116	116	166	166	314	322	209	213	265	265	178	184	153	163	172	174	273	285	266	274	139	139	180	180	175	183	161	161
KWI37	Kawau Island	123	125	146	166	112	116	168	168	306	314	209	209	255	261	178	178	163	169	176	180	281	285	284	284	139	139	180	198	175	175	161	161
KWI38	Kawau Island	121	123	170	174	116	116	166	168	310	314	219	219	255	255	178	180	155	163	176	190	269	285	268	268	137	139	180	194	175	183	161	161
KWI39	Kawau Island	119	121	174	174	112	116	164	164	310	314	213	219	255	265	176	178	167	169	174	176	269	285	266	266	139	139	194	198	175	175	161	161
KWI41	Kawau Island	119	121	166	178.2	116	116	168	168	302	310	209	219	255	263	176	200	163	165	178	180	281	285	274	284	137	139	180	180	175	175	161	161
KWI42	Kawau Island	0	0	170	174	114	114	156	156	294	294	197	201	255	255	180	184	155	169	174	178	269	281	266	268	139	139	180	180	175	175	161	163
KWI44	Kawau Island	121	123	166	178.2	114	116	168	172	302	310	209	209	255	261	178	178	163	165	174	180	281	285	272	274	139	139	188	198	175	183	161	163
KWI45	Kawau Island	121	123	174	174	116	116	168	168	302	302	219	223	255	255	192	198	163	163	172	188	273	281	266	266	139	141	180	198	175	175	161	161
KWI47	Kawau Island	123	123	146	166	112	116	166	168	302	332	201	209	263	265	178	180	155	163	188	188	273	285	266	270	137	139	180	194	183	183	161	163
KWI48	Kawau Island	121	123	174	174	114	116	168	170	302	310	201	209	263	263	180	180	163	167	180	190	245	269	266	268	139	139	180	194	175	175	161	161
KWI50	Kawau Island	119	121	166	170	112	116	166	172	314	332	201	223	255	255	178	178	153	155	174	176	269	269	266	266	139	139	188	198	175	175	161	161
KWI53	Kawau Island	121	123	170	170	116	116	170	172	310	310	209	209	255	255	176	186	153	153	174	180	273	273	266	284	137	139	194	198	175	175	161	161
KWI54	Kawau Island	121	123	146	146	116	116	166	168	302	310	197	219	255	255	176	178	167	169	174	174	273	281	266	284	137	139	180	194	183	183	161	163
KWI55	Kawau Island	121	121	166	166	112	116	166	172	310	310	209	219	261	263	178	192	153	169	172	174	273	273	266	268	137	139	180	194	175	183	161	163
KWI57	Kawau Island	121	123	146	146	114	116	172	172	262	314	209	209	255	265	178	192	163	169	174	190	285	285	270	274	137	139	178	180	175	183	161	161
KWI7	Kawau Island	123	123	170	174	112	114	172	172	314	332	197	223	255	263	180	192	153	153	174	174	245	269	266	268	139	139	180	188	175	185	161	161
KWI9	Kawau Island	121	123	170	174	116	116	168	170	314	314	209	213	265	267	176	178	151	169	174	174	281	285	268	268	139	139	194	194	175	175	161	161
Pe371	Perup	125	131	158	178.2	108	116	154	158	242	290	175	175	231	237	182	184	141	145	168	170	0	0	0	0	0	0	168	168	0	0	0	0
Pe372	Perup	123	125	154	158	106	114	152	156	266	290	171	175	231	253	166	172	141	141	180	184	273	277	276	286	143	161	170	206	175	175	177	177
Pe373	Perup	125	127	150	158	108	120	154	154	238	306	175	181	231	237	166	184	133	141	180	182	261	281	270	274	141	151	170	206	173	173	181	187
Pe380	Perup	127	129	170	170	108	110	142	152	290	314	175	175	231	237	166	170	137	141	174	178	267	275	276	276	147	155	168	190	173	175	177	181
Pe381	Perup	129	129	170	174	106.2	106.2	156	156	290	298	175	175	231	243	168	184	135	137	176	180	0	0	270	276	143	147	168	168	175	185	181	181
Pe383	Perup	125	129	174	174	108	114	154	154	290	290	171	181	231	265	166	184	139	143	176	180	0	0	0	0	141	153	168	206	173	173	0	0
1	Tutanning	119	127	166	174	108	110	152	160	230	336	175	175	235	235	160	168	137	137	168	170	255	279	276	278	145	151	170	170	173	177	181	183
2	Tutanning	131	133	174	174	110	116	156	156	238	336	175	175	249	249	166	168	137	141	172	184	271	279	270	274	147	149	162	196	175	177	177	183
3	Tutanning	129	131	162	170	110	118	152	152	262	336	175	175	253	253	170	176	0	0	170	188	271	271	276	284	143	149	162	162	171	175	177	183
4	Tutanning	125	125	166	166	108	116	154	160	250	258	175	175	231	231	166	166	0	0	174	190	265	275	280	282	149	155	174	222	171	173	177	177
5	Tutanning	123	125	162	174	106.2	118	156	156	270	298	175	175	235	241	168	168	137	139	168	170	255	267	274	276	147	149	192	196	177	177	175	183
6	Tutanning	123	131	162	170	116	116	156	156	238	336	175	175	235	249	168	168	137	139	172	172	277	279	272	284	147	159	168	192	177	179	175	181
7	Tutanning	125	133	170	174	106	108	158	162	298	298	175	175	231	253	166	170	137	143	170	174	247	265	278	282	147	147	204	204	173	177	183	183
8	Tutanning	127	129	168	174	108	116	156	162	238	298	175	175	237	239	160	168	139	139	168	176	269	273	270	272	149	149	196	204	171	175	175	175
9	Tutanning	123	123	158	162	106	110	152	166	230	238	175	175	239	239	168	168	139	139	168	170	255	271	276	276	147	149	196	204	175	177	175	177
10	Tutanning	125	133	150	166	110	118	152	152	286	286	175	175	253	253	166	170	141	145	170	178	271	273	272	284	139	149	190	198	171	177	177	187
11	Tutanning	125	131	170	174	108	108	152	164	238	298	175	175	239	249	166	168	139	139	168	174	265	265	274	284	139	149	172	222	175	175	177	177
12	Tutanning	123	123	170	174	110	118	156	156	270	286	175	175	253	253	168	170	137	139	168	170	255	271	278	284	149	149	190	196	177	177	185	187
13	Tutanning	127	133	158	162	108	108	160	160	266	302	175	175	239	247	170	172	139	139	170	174	269	273	274	276	147	151	172	172	177	177	175	185
14	Tutanning	125	127	170	170	116	118	152	166	286	302	175	175	231	239	174	174	137	139	170	184	255	279	272	276	149	149	172	174	177	179	177	177
15	Tutanning	123	125	174	190	108	110	152	164	298	298	175	175	249	253	168	168	133	133	168	184	255	279	260	270	145	149	190	190	177	177	177	187
17	Tutanning	127	127	168	170	106.2	106.2	152	164	230	262	175	175	231	241	170	174	139	139	168	184	271	277	276	284	149	151	186	222	175	177	175	177
18	Tutanning	125	127	164	170	108	118	152	156	238	262	175	175	239	249	168	176	137	141	172	190	271	273	278	284	149	155	184	194	177	179	183	187
19	Tutanning	119	127	164	174	116	118	156	156	298	336	175	175	243	253	168	168	137	137	168	168	265	265	270	278	147	153	162	170	173	177	181	183
27	Tutanning	119	129	150	170	108	116	152	152	246	298	175	175	237	239	172	174	137	139	170	170	273	273	268	268	143	149	170	204	177	179	177	177
28	Tutanning	127	131	166	190	108	108	152	164	294	298	175	181	243	249	170	176	133	133	180	190	265	279	278	278	139	151	190	204	175	177	175	181
29	Tutanning	119	131	168	174	110	116	156	156	294	298	175	175	239	243	168	170	139	141	170	188	271	279	276	278	147	149	184	200	171	177	175	177
31	Tutanning	125	127	166	190	108	110	160	160	230	298	175	181	231	253	160	172	141	145	174	194	253	279	272	278	143	145	168	184	171	177	175	177
33	Tutanning	119	127	170	170	106	118	152	152	258	282	175	175	243	259	168	168	139	139	184	194	265	273	274	282	147	151	190	190	173	175	177	185
41	Tutanning	125	129	162	172	106.2	108	152	160	230	230	175	175	229	253	160	174	137	137	180	188	247	255	270	276	145	153	174	174	173	175	177	177
46	Tutanning	123	125	162	170	106	116	152	152	230	298	175	175	237	249	172	174	139	139	180	190	265	277	276	276	151	151	184	184	175	177	175	177
48	Tutanning	123	127	178.2	178.2	108	108	154	164	262	298	175	175	237	239	166	174	151	155	170	172	267	279	270	272	149	151	162	182	177	177	177	177
50	Tutanning	123	127	174	174	108	110	156	160	298	298	175	175	235	259	160	168	137	141	170	174	269	279	260	278	147	151	170	170	177	177	177	183
52	Tutanning	123	129	178.2	190	108	116	156	156	230	298	175	175	239	253	174	176	133	133	180	184	269	277	270	278	147	147	198	198	177	177	175	177
57	Tutanning	125	129	164	170	108	118	156	156	298	298	175	181	231	243	168	176	139	141	172	176	265	279	276	278	149	149	190	204	175	175	187	187
60	Tutanning	125	131	170	170	108	116	152	166	238	298	175	175	231	239	168	176	137	143	172	178	275	279	272	272	145	149	168	168	175	177	175	185
MI1	Middle Island	129	129	166	174	100	120	154	158	238	262	175	175	243	243	168	170	143	145	170	184	273	275	272	272	147	147	186	210	183	183	177	177
MI324	Middle Island	125	129	0	0	120	120	154	158	246	262	175	175	243	243	168	170	143	143	184	188	0	0	272	272	147	147	186	208	183	183	177	177
MI4	Middle Island	125	129	166	174	100	100	154	154	238	256	175	175	243	243	168	170	143	145	188	188	273	281	272	272	147	147	186	206	183	183	177	177
MI5169441	Middle Island	125	129	166	178	140	140	154	156	254	266	175	175	241	243	168	170	141	143	170	170	273	281	272	272	147	147	186	194	183	183	177	177
MI5170678	Middle Island	125	129	170	182	118	118	154	158	242	254	175	175	237	243	168	168	143	143	170	170	273	273	272	272	147	147	186	194	183	183	177	177
MI5176194	Middle Island	129	129	174	174	130	138	156	156	246	254	175	175	241	243	168	168	143	143	170	170	273	281	272	272	147	147	0	0	183	183	177	177
MI5194965	Middle Island	131	131	186	186	108	108	150	150	238	242	175	175	241	243	168	168	143	143	170	184	273	281	272	272	147	147	186	206	183	183	177	177
MI5304730	Middle Island	125	125	166	170	126	126	154	158	242	250	175	175	243	243	168	168	141	143	170	188	273	275	272	272	147	147	190	190	183	183	177	177
MI5316082	Middle Island	129	129	162	166	120	130	154	158	246	254	175	175	243	243	168	170	143	143	170	184	273	275	272	272	147	147	184	186	183	185	177	177
MI5363495	Middle Island	125	129	166	166	136	138	154	154	250	250	175	175	241	243	168	168	141	141	170	188	273	275	272	272	147	147	206	210	183	185	177	177
MI5364364	Middle Island	127	129	166	178.2	100	120	154	154	254	262	175	175	237	243	168	168	141	143	170	188	273	281	272	272	147	147	208	208	183	185	177	177
MI5372708	Middle Island	129	129	166	174	130	138	156	158	238	262	175	175	241	241	168	170	143	143	170	170	273	281	272	272	147	147	186	208	183	183	177	177
MI5376070	Middle Island	129	129	166	178	118	130	154	154	254	262	175	175	241	241	170	170	141	143	170	184	273	275	272	272	147	147	184	206	183	183	177	177
MI5378292	Middle Island	131	131	186	190	0	0	150	150	238	242	179	179	227	227	170	170	145	145	170	188	275	275	272	272	147	147	206	208	183	183	177	177
MI5403617	Middle Island	129	129	166	174	126	130	154	158	250	250	175	175	241	241	168	168	141	143	184	188	273	273	272	272	147	147	0	0	183	183	177	177
MI7	Middle Island	125	129	166	170	120	122	158	158	246	262	175	175	243	241	170	170	145	145	170	184	273	273	272	272	147	147	186	186	183	183	177	177
MI8	Middle Island	127	129	170	178.2	100	122	154	156	262	286	175	175	243	243	166	168	143	145	170	188	0	0	272	272	147	147	190	208	183	185	177	177
KI12F419F	Kangaroo Island	117	123	174	174	114	116	166	166	302	310	201	201	233	255	184	188	149	149	176	176	275	287	268	284	141	147	192	198	177	179	161	161
KI1E71132	Kangaroo Island	123	123	178.2	178.2	114	114	160	168	246	306	209	209	255	261	178	192	155	163	172	182	245	269	268	268	141	143	180	198	173	177	161	161
KI1E71965	Kangaroo Island	121	123	170	182	114	116	168	168	246	306	205	217	255	263	182	196	167	167	172	188	281	287	268	268	141	141	186	202	175	175	163	163
KI1E71CA2	Kangaroo Island	121	121	170	174	116	118	168	170	254	314	209	213	243	261	178	188	151	163	178	188	279	287	268	284	139	141	180	206	175	177	161	163
KI356258	Kangaroo Island	121	123	174	174	116	116	162	166	254	274	205	209	237	255	180	198	0	0	186	194	271	287	270	286	139	141	186	196	177	185	161	161
KI384616	Kangaroo Island	123	123	174	174	114	116	168	168	270	298	201	209	255	261	182	190	149	165	186	186	287	287	272	286	141	141	198	204	175	183	161	161
KI6064F23	Kangaroo Island	125	125	178	178	122	122	164	166	258	278	205	211	237	261	176	182	159	165	178	178	271	285	262	262	141	141	186	202	177	185	161	163
KI6214C02	Kangaroo Island	121	125	174	174	118	118	166	168	0	0	175	213	247	255	162	192	141	141	184	188	285	287	266	272	141	141	192	194	177	183	161	161
KI62162FD	Kangaroo Island	121	125	170	174	118	118	160	160	258	298	209	211	255	259	190	192	165	165	184	190	287	293	270	270	137	141	196	198	177	183	161	161
KI642E9F4	Kangaroo Island	121	121	166	174	110	116	166	168	254	298	211	219	253	259	176	190	161	171	178	188	0	0	270	270	137	141	192	194	183	183	161	163
KI66DCD9A	Kangaroo Island	121	125	166	174	116	116	166	170	242	258	213	223	243	243	184	190	151	151	180	186	285	285	272	274	139	143	178	198	175	183	161	161
KI678	Kangaroo Island	123	123	174	178.2	110	112	168	174	266	326	205	217	253	261	182	190	155	161	184	190	281	287	266	268	139	149	178	184	177	185	161	163
KI6963BF1	Kangaroo Island	121	123	170	174	116	116	170	172	246	262	211	217	261	263	192	202	141	143	186	190	273	287	270	286	141	141	182	196	185	185	161	161
KIA4E1	Kangaroo Island	123	125	170	170	114	116	164	170	250	258	205	213	255	255	178	200	0	0	182	184	269	271	266	276	137	141	178	182	183	183	161	163
66DC1A8	Kangaroo Island	121	121	174	182	122	122	160	160	266	298	205	213	247	261	176	198	161	163	184	184	271	287	270	270	139	139	196	200	175	185	161	163
66DC499	Kangaroo Island	121	121	174	174	116	118	160	168	298	298	213	217	243	263	176	180	151	167	176	190	285	287	272	286	145	149	184	206	175	183	161	163
66DECD5	Kangaroo Island	121	121	170	174	114	116	166	166	246	302	193	201	237	261	182	184	151	165	184	186	0	0	0	0	141	141	192	196	175	177	161	163
66DF008	Kangaroo Island	121	123	170	178.2	110	116	168	168	286	312	201	213	255	263	178	178	165	169	180	182	245	287	266	288	137	141	178	202	175	179	161	161
66DF2CC	Kangaroo Island	121	121	162	182	120	122	166	170	250	262	209	217	259	261	186	190	151	165	172	186	283	283	270	274	139	141	182	198	177	183	161	163
66E006B	Kangaroo Island	121	123	178.2	178.2	116	122	168	168	278	322	209	213	237	237	178	194	163	169	184	186	287	287	266	286	141	141	190	192	177	177	161	161
66E161A	Kangaroo Island	123	123	174	174	114	114	168	170	274	344	205	213	243	263	176	180	151	163	176	186	0	0	270	270	139	141	186	196	0	0	161	161
6964B7B	Kangaroo Island	121	121	174	174	114	116	166	172	262	332	201	217	263	265	178	202	153	161	176	190	269	287	0	0	141	141	186	196	177	185	161	161
6711416	Kangaroo Island	123	123	170	174	112	114	166	168	254	294	217	217	237	261	178	194	151	157	172	186	279	283	266	268	141	141	184	188	0	0	161	161
66DBBE5	Kangaroo Island	123	123	166	174	114	114	168	174	250	270	209	213	237	261	176	182	157	165	184	186	287	287	264	286	139	141	192	204	183	183	161	163
66DC42D	Kangaroo Island	121	121	162	170	116	118	162	166	250	302	193	213	237	247	184	188	165	165	184	188	269	269	266	268	141	141	182	192	177	177	161	163
66DC5D3	Kangaroo Island	121	121	174	174	116	116	166	168	254	282	213	213	247	255	192	198	163	165	174	186	271	271	266	270	139	141	180	196	183	185	161	163
66DF4CF	Kangaroo Island	121	125	170	174	122	122	166	170	254	282	209	219	255	261	188	200	151	161	182	186	271	285	270	274	137	141	178	180	175	183	161	161
66E015C	Kangaroo Island	117	123	170	174	116	116	164	168	302	306	209	213	261	263	178	188	165	165	172	182	245	285	266	286	139	149	178	182	183	183	161	161
66E2B56	Kangaroo Island	121	123	154	170	114	116	168	168	254	270	209	217	247	259	180	192	161	165	188	190	245	271	268	268	139	139	178	184	173	177	161	161
6711BF0	Kangaroo Island	125	125	162	170	114	114	168	168	266	298	201	205	255	255	176	194	159	167	182	186	287	287	272	272	141	141	182	210	183	183	161	161
6711242	Kangaroo Island	121	123	174	178.2	114	116	164	168	274	306	209	213	255	255	178	180	163	163	184	188	287	289	266	268	139	141	184	198	177	183	161	163
66DE84A	Kangaroo Island	121	121	170	178.2	118	118	168	170	262	306	209	217	255	261	182	194	163	165	174	192	273	287	272	272	141	141	194	200	175	185	161	161
66E131D	Kangaroo Island	121	123	166	178.2	116	122	166	168	250	254	201	213	255	255	178	182	151	173	180	186	285	287	266	274	137	139	178	198	175	175	161	163
66E1DAE	Kangaroo Island	121	123	146	174	118	118	164	166	270	306	201	209	255	265	176	182	151	163	172	186	245	279	268	268	139	141	186	212	175	183	163	163
66FF78E	Kangaroo Island	123	125	166	166	114	122	166	170	258	282	201	213	261	269	182	184	151	163	180	186	285	287	268	272	139	139	198	200	175	175	161	163
67141DE	Kangaroo Island	121	121	162	166	114	116	162	168	302	314	201	209	237	255	198	202	161	165	174	186	285	293	266	266	141	149	180	208	183	185	161	161
NTP5308672	North Twin Peak Island	129	129	174	174	126	126	154	154	250	262	175	175	243	243	168	168	143	143	180	180	269	271	278	278	147	147	186	186	175	175	177	177
NTPI5297160	North Twin Peak Island	125	129	170	170	126	130	154	156	242	246	175	175	243	243	168	168	143	143	180	180	269	269	278	278	147	147	186	186	175	177	177	177
